# Supplementary material for: Hepatocytes differentiate into intestinal epithelial cells through a hybrid epithelial/mesenchymal cell state in culture
Source: Nat Commun. 2024 May 15;15:3940. doi: 10.1038/s41467-024-47869-2 (PMC11096382; doi:10.1038/s41467-024-47869-2)
Supplement: Supplementary file 4 — Source Data [file 41467_2024_47869_MOESM4_ESM.xlsx]

## Sheet: Figure 1
Figure 1a
	YFP+/DAPI+(%)	Alb+/DAPI+(%)	Alb+/YFP+(%)	YFP+/DAPI+(%)	HNF4α+/DAPI+(%)	HNF4α+/YFP+(%)	YFP+/DAPI+(%)	CK19+/DAPI+(%)	CK19+/YFP+(%)
	99.0566	100	100	97.7273	97.7273	100	90.9091	0	0
	98.6667	100	100	100	100	100	88.4615	0	0
	97.6	97.4359	100	100	100	100	87.8788	0	0
	98.0519	94.9153	100	97.561	97.561	100	96	0	0
	97.2222	95.3488	100	98.1818	98.1818	100	88	0	0

## Sheet: Figure 2
Figure 2d
	Down	Term	PValue	-log10(pval)
		Metabolic pathways	8.02e-65	64.0958
		Complement and coagulation cascades	1.95e-36	35.71
		Retinol metabolism	1.17e-29	28.9318
		Steroid hormone biosynthesis	6.75e-29	28.1707
		Chemical carcinogenesis - DNA adducts	1.48e-21	20.8297
	Up	Term	PValue	-log10(pval)
		Cell cycle	6.53e-20	19.1851
		Small cell lung cancer	1.62e-11	10.7905
		p53 signaling pathway	6.75e-11	10.1707
		Motor proteins	1.36e-10	9.86646
		Hippo signaling pathway	2.43e-10	9.61439

## Sheet: Figure 3
Figure 3d
	Down	Term	PValue	-log10(pval)
		Cell cycle	3e-18	17.5229
		p53 signaling pathway	2.7e-07	6.56864
		Hippo signaling pathway	4.37e-07	6.35952
		Pathways in cancer	2.84e-06	5.54668
		Breast cancer	6.95e-06	5.15802
	Up	Term	PValue	-log10(pval)
		Metabolic pathways	7.93e-51	50.1007
		Retinol metabolism	4.13e-34	33.384
		Chemical carcinogenesis - DNA adducts	7.4e-30	29.1308
		Steroid hormone biosynthesis	1.04e-27	26.983
		Complement and coagulation cascades	1.72e-27	26.7645
Figure 3f
			Fah+ cells in CK8/18+ cells (%)
		dediHep aggregate	50.1294
			38.585
			32.3876
		Hepatocyte	37.6053
			44.0217
			32.0735

## Sheet: Figure 4
Figure 4a
	Cdx2+ cells in YFP+ cells (%)
	Strong	Weak	Total
	21.3137	45.0192	66.3329
	8.34255	49.0999	57.4425
	13.0721	45.112	58.1841
Figure 4b
	Cdx2+ cells in E-cad+ cells (%)
	93.0836
	92.4812
	93.6709
Figure 4e
	Cdx2
	water	Noggin
	1.00404	0.387808
	1.00266	0.401824
	0.993298	0.406017

## Sheet: Figure 5
Fig 5b
	Alb			Cdx2			Vim
	Monolayer	SO_10d	SO_P4	Monolayer	SO_10d	SO_P4	Monolayer	SO_10d	SO_P4
	1	0.245722	0.046653	0.970238	2.22715	22.9063	0.918528	0.656724	0.377649
	1.01017	0.469665	0.060189	0.96396	4.54851	35.5631	1.01968	0.808567	0.378232
	0.985619	0.363017	0.071077	1.0658	2.23709	39.7423	1.06768	0.50572	0.498562
Fig 5c
	Antigen-positive cells (%)
	Cdx2	Villin	Sox9
	98.8206	94.6667	98.0545
	93.0524	94.3182	98.8679
	95.1987	95.5882	97.2299
Fig 5h
	Days after second injection	Realtive body weights of mice (PBS)			Realtive body weights of mice (dediHep-SO)
	0	0	0	0	0	0	0
	1	0	0	-1	2	0	1
	2	1	1	0	4	1	2
	3	1	0	-1	4	1	3
	4	1	0	-1	5	2	4
	5	1	1	0	4	2	4
	6	1	1	0	5	2	4
	7	2	2	1	6	2	4

## Sheet: Figure 6
Fig 6b
	Cdx2
		GFP			Cdx2
	1d	1.09667	1.01929	0.884047	2504.09	2921.18	2725.44
	3d	1.21888	1.64967	1.72351	3437.61	3600.05	3966.64
Fig 6g
	1: Hepatocyte 2: dediHep (monolayer) 3: dediHep (GFP) (SO) 4: dediHep (Cdx2) (BO) 5: ISC-BO
		Cdx2	Villin	Lyz1	ChgA	Muc2	Lgr5	Ascl2
	1	0.00134861	0.000622675	3.7108e-05	0	0.00188937	0.0407299	0
		0	0.000263603	3.82148e-05	0	0.000690805	0.0356853	0
		1.60012e-06	0.000316215	5.29434e-05	0	0.000677688	0.0313272	0.00378032
	2	0.12186	0.0579164	0	0	0.00724767	0.00145358	0.0406639
		0.10553	0.045885	0	0	0.00233772	0.00160216	0.0597811
		0.0794413	0.0504683	0	0	0	0.00159054	0.0480073
	3	0.244142	0.331349	0.00147961	0.00405475	0.136852	1.67429	1.96009
		0.236134	0.34977	0.00158872	0.00442102	0.124934	1.57245	1.94155
		0.230503	0.347831	0.00197397	0.00536504	0.101977	1.77439	1.99403
	4	7.83797	0.525481	1.88342	0.501139	8.45517	1.99437	1.80826
		7.6894	0.543524	1.6915	0.482954	9.53173	1.98211	1.77776
		8.22481	0.5281	1.73432	0.509105	8.4054	1.93473	1.54373
	5	0.955736	1.02924	1.0315	1.12293	0.967284	0.993998	0.978289
		1.01818	0.996745	0.960833	0.921768	1.02151	0.978235	0.988239
		1.02609	0.974018	1.00767	0.955298	1.0112	1.02777	1.03347

## Sheet: Figure 8
Fig 8b
	Nuclear Yap+ cells in Hnf4α+ cells (%)
	Liver	FH	3h	1d	2d	4d	1w	P4
	0	96.5177	95.2932	99.75	100	97.4909	99.7727	94.8937
	0	91.9944	88.4023	98.8348	100	99.6429	99.7059	95.6829
	0	90.5727	90.661	97.9551	95.5059	97.9081	99.5588	94.8923
Fig 8c
	Cyr61
	liver_1	liver_2	FH_1	FH_2	3h_1	3h_2	1d_1	1d_2	2d_1	2d_2	4d_1	4d_2	1w_1	1w_2	P4_1	P4_2
	0.0619649	0.0711457	0.974743	1.48059	0.592168	1.2798	2.93432	3.35709	5.56516	4.81787	8.55173	7.87554	7.49254	6.46096	2.90664	2.50367
	0.0545991	0.0663717	1.07436	1.43535	0.550688	1.32835	2.79887	3.30315	4.90997	4.96686	8.01745	8.07784	6.97762	5.79525	2.7145	2.42835
	0.0757081	0.077591	0.954905	1.45373	0.582838	1.26924	2.51187	3.03746	5.42034	4.55776	7.89671	7.64153	6.94606	5.61401	2.72451	2.33844
	Ctgf
	liver_1	liver_2	FH_1	FH_2	3h_1	3h_2	1d_1	1d_2	2d_1	2d_2	4d_1	4d_2	1w_1	1w_2	P4_1	P4_2
	0.31804	0.416868	0.849061	1.54678	3.96459	4.00873	87.8982	111.658	184.64	193.198	260.885	279.123	305.838	297.402	184.403	308.084
	0.305954	0.396935	1.08149	1.39193	3.79613	3.67192	86.5681	101.286	176.266	187.525	251.994	283.247	288.55	310.579	200.638	273.248
	0.313264	0.309909	1.08902	1.46729	3.80684	3.5631	88.7187	85.1361	181.826	180.334	236.849	210.883	310.749	301.318	201.296	301.673
Fig 8e
	Nuclear Yap+ cells in DAPI+ cells (%)
	Monolayer	3D (aggregate)
		1d	2d	3d	4d	5d
	98.4848	18.0864	13.6546	12.9212	4.8818	4.36758
	93.3099	19.6093	16.6301	10.4612	3.23134	5.93592
	98.3687	14.1038	11.5272	8.01013	4.46126	4.19055
Fig 8f
	Cyr61
	Monolayer	3D (aggregate)
		1d	3d	5d
	0.952591	0.092462	0.0660469	0.138214
	1.00666	0.0921931	0.0669213	0.127644
	1.04282	0.0870135	0.0607632	0.13231
	Ctgf
	Monolayer	3D (aggregate)
		1d	3d	5d
	0.921966	0.0868706	0.0603339	0.0769935
	1.04624	0.0853673	0.0585785	0.0671281
	1.0367	0.0818138	0.0517332	0.067819
Fig 8h
	Number of cells (cells/mm2)
		1d	4d	7d	14d
	DMSO	45.3	121.4	274.2	710.3
		40.1	104.1	268.7	791.9
		35.3	95.1	267.6	698.8
	Verteporfin (0.1μM)	39.8	60.2	139	440.2
		46.3	63.6	152.8	554
		42.5	57.7	153.2	535.3
	Verteporfin (0.2μM)	35.3	33.5	57.1	163.6
		48.4	48.1	70.9	151.8
		40.5	34.9	51.9	160.8
	Verteporfin (0.3μM)	45	20.4	19.4	7.3
		38.7	27.3	13.1	8
		40.8	17.3	16.6	3.5

## Sheet: Figure 9
Figure 9b
		Number of cells (cells/mm2)
		Wild-type				Alb-Cre;Tgfbr2fl/fl
		1d	4d	7d	14d	1d	4d	7d	14d
	Citric acid	37.3456	67.0837	167.133	729.276	73.9996	121.027	213.008	653.893
		45.2988	102.355	207.764	826.79	68.1211	100.626	248.625	647.323
		50.1399	84.3734	199.176	810.192	84.3734	106.504	250.354	663.921
	TGF-β	47.0278	69.8501	68.1211	46.3362	67.7177	116.186	220.27	585.081
		40.1119	52.2147	63.28	42.5325	85.5836	144.887	285.97	704.725
		50.1399	60.1679	60.1679	51.1773	68.4669	110.999	236.868	708.529
Figure 9d
	Vim
	shLacZ_1	shLacZ_2	shLacZ_3	shVim986_1	shVim986_2	shVim986_3	shVim1183_1	shVim1183_2	shVim1183_3
	1.02367	0.991496	1.04079	0.0609129	0.0209813	0.0662819	0.0873835	0.0720212	0.0956621
	1.01233	1.00681	1.07109	0.0648234	0.0194957	0.0616798	0.0825786	0.0716551	0.0992003
	0.96498	0.99305	1.05175	0.061504	0.0199005	0.0646483	0.0802452	0.0674305	0.0939757
Figure 9f
	pHH3+ cells in GFP+ cells (%)
	shLacZ	shVim986	shVim1183
	6.60919	2.25216	2.21319
	8.26083	1.99123	1.24384
	9.76235	2.91502	2.25
Figure 9g
	Alb		Cdx2
	lacz	shVim1183	shLacz	shVim1183
	1.01779	0.581312	1.35961	1.9128
	0.996187	0.625438	0.822519	2.06552
	0.986285	0.657333	0.817872	3.3729
Figure 9h
	Number of SOs
	shLacZ	shVim1183
	14	136
	18	82
	11	50

## Sheet: Supplementary Figure 2
Supplementary Figure 2
		Cyp1a2	Cyp3a11	Cyp7a1	Vim	Ki67
	Monolayer	0.00103446	0.0206838	0	4.55951	12.4803
		0.00106954	0.0192198	0	5.41055	11.025
		0.00112997	0.019413	0	5.98921	11.5055
	3D (aggregate) 1d	1.00713	0.983751	1.07716	1.07134	1.06133
		0.97725	0.992132	1.31169	0.971456	1.00529
		1.01603	1.02458	0.707767	0.960839	0.937257
	3D (aggregate) 3d	0.298791	2.04183	0.504697	0.726573	0.379049
		0.313626	1.94637	0.522708	0.693867	0.251151
		0.306965	1.92726	0.311305	0.586007	0.29296
	3D (aggregate) 5d	0.14945	1.51567	0.642772	1.08901	0.818833
		0.147685	1.41407	0.446399	1.07232	0.73935
		0.148772	1.54576	0.554459	1.06667	0.766604

## Sheet: Supplementary Figure 3
Supplementary Figure 3c
		Cyp1a2	Cyp3a11	Cyp7a1	Vim	Ki67
	Monolayer	0.000348407	7.2996e-05	0	18.5053	67.6494
		0.000417025	9.31236e-05	0	19.1339	67.7894
		0.000380109	9.57009e-05	0	18.7043	66.1522
	3D (aggregate)	1.03239	1.001	0.886808	0.99697	1.16436
		0.964965	1.03064	1.08089	0.975974	1.07064
		1.0038	0.969296	1.04325	1.02773	0.802177

[truncated: 7 more sheets: Supplementary Figure 5, Supplementary Figure 7, Supplementary Figure 8, Supplementary Figure 9, Supplementary Figure 10, Supplementary Figure 12, Supplementary Figure 13]
